# Supplementary material for: Activation of Cilia-Independent Hedgehog/GLI1 Signaling as a Novel Concept for Neuroblastoma Therapy
Source: Cancers (Basel). 2021 Apr 15;13(8):1908. doi: 10.3390/cancers13081908 (PMC8071409; doi:10.3390/cancers13081908)
Supplement: Supplementary file 1 [file cancers-13-01908-s001.zip]

Archive with 1 entries (1 files):
- cancers-1161632-supplementary.pdf
